# Supplementary material for: Transcriptome profiling of anthocyanin biosynthesis in the peel of ‘Granny Smith’ apples (Malus domestica) after bag removal
Source: BMC Genomics. 2019 May 9;20:353. doi: 10.1186/s12864-019-5730-1 (PMC6507055; doi:10.1186/s12864-019-5730-1)
Supplement: Supplementary file 1 — Table S1. Statistics related to the quality and output of RNA-seq libraries. Table S2. Throughput and quality of RNA-seq of differentially expressed genes libraries from “Granny Smith” apple peels. Table S3. Pearson’s correlation coefficients of RNA-seq data for three biological replicates at each developmental stage. (XLSX 19 kb) [file 12864_2019_5730_MOESM1_ESM.xlsx]

## Sheet: Supplementary Table S1
Table S1 Statistics related to the quality and output of RNA-seq libraries
Classification	Maximum	Minimum	Average
Clean reads	32420898	24400936	27054444
Clean reads (%)	99.53	99.06	99.4
Mapped reads	22684771	10241976	17789280
Mapped reads (%)	73.35	62.56	69.85
Uniquely mapped reads	20378133	9116969	15896634
Uniquely mapped reads (%)	65.29	56.44	62.41

## Sheet: Supplementary Table S2
Table S2 Throughput and quality of RNA-seq of differentially expressed genes libraries from “Granny Smith” apple peels
Sample name	Clean reads	Clean reads (%)	Total reads	Mapped Reads	Mapped reads (%)	Unique Mapped Reads	Uniquely mapped reads (%)	Multiple Mapped reads	Multiple Mapped reads (%)	Expressed genes
C1-1	24674636	99.43	21060936	1.48732e+09	70.62	13144349	62.41	1727932	8.2	30503
C1-2	28342648	99.3	27379204	1.92859e+09	70.44	16958193	61.94	2328232	8.5	32307
C1-3	25213674	99.38	24956348	1.78138e+09	71.38	15696749	62.9	2116902	8.48	31900
C2-1	27258590	99.06	24721246	1.58241e+09	64.01	14271343	57.73	1552984	6.28	27657
C2-2	32420898	99.34	31260074	1.95563e+09	62.56	17642140	56.44	1914148	6.12	24518
C2-3	26868958	99.34	26096278	1.76985e+09	67.82	15909575	60.96	1788966	6.86	29470
C3-1	25125640	99.3	24512354	1.71145e+09	69.82	15400977	62.83	1714188	6.99	30406
C3-2	26423294	99.41	19968460	1.37842e+09	69.03	12504691	62.62	1279028	6.41	29625
C3-3	28127250	99.38	27794260	1.93698e+09	69.69	17492285	62.93	1878630	6.76	29793
CK1-1	28946098	99.45	27527752	2.01916e+09	73.35	17803260	64.67	2388232	8.68	32165
CK1-2	26119818	99.33	25926220	1866687840	72	16494708	63.62	2172918	8.38	31554
CK1-3	27858614	99.45	26084252	1.83711e+09	70.43	16200023	62.11	2172212	8.33	30883
CK2-1	26740558	99.44	26268124	1.85716e+09	70.7	16722564	63.66	1849918	7.04	29707
CK2-2	25662554	99.44	25362976	1.82766e+09	72.06	16368653	64.54	1908394	7.52	31320
CK2-3	28687770	99.4	28457196	2.04522e+09	71.87	18275720	64.22	2175686	7.65	32019
CK3-1	31926770	99.52	31563616	2.26848e+09	71.87	20378133	64.56	2306956	7.31	32633
CK3-2	25131922	99.51	24741362	1.77915e+09	71.91	16009267	64.71	1782500	7.2	31920
CK3-3	24400936	99.49	24178748	1.7607e+09	72.82	15786290	65.29	1820140	7.53	32192
T1-1	25983758	99.53	21707592	1535812134	70.75	13618210	62.73	1740170	8.02	30556
T1-2	27087928	99.52	24357224	1.72303e+09	70.74	15149251	62.2	2081962	8.55	29544
T1-3	24727090	99.51	15048452	1.0242e+09	68.06	9116969	60.58	1124872	7.48	27630
T2-1	25367414	99.45	23578550	1.59273e+09	67.55	14230451	60.35	1695856	7.19	29142
T2-2	26953588	99.35	26351886	1.82592e+09	69.29	16366909	62.11	1892682	7.18	31086
T2-3	29629650	99.39	28943742	1.97888e+09	68.37	17649459	60.98	2140408	7.4	31020
T3-1	29164034	99.42	28928682	2.00968e+09	69.47	18099340	62.57	1998622	6.91	30357
T3-2	26571404	99.38	26221222	1.84624e+09	70.41	16633581	63.44	1829260	6.98	30545
T3-3	25054484	99.41	24640900	1701207736	69.04	15286040	62.04	1725592	7	30039

## Sheet: Supplementary Table S3
Table S3 Pearson’s correlation coefficients of RNA-seq data for three biological replicates at each developmental stage
Sample	C1-1	C1-2	C1-3	C2-1	C2-2	C2-3	C3-1	C3-2	C3-3	CK1-1	CK1-2	CK1-3	CK2-1	CK2-2	CK2-3	CK3-1	CK3-2	CK3-3	T1-1	T1-2	T1-3	T2-1	T2-2	T2-3	T3-1	T3-2	T3-3
C1-1	1	0.997198	0.998398	0.936912	0.946767	0.940861	0.95935	0.944083	0.949077	0.98003	0.971214	0.966662	0.884689	0.889323	0.893983	0.915588	0.92138	0.923051	0.990966	0.997877	0.989533	0.906664	0.896789	0.89235	0.912505	0.898778	0.929679
C1-2	0.997198	1	0.999342	0.917264	0.927259	0.923614	0.944774	0.924212	0.932325	0.972921	0.961479	0.954172	0.858517	0.86418	0.86973	0.894145	0.900934	0.902615	0.98145	0.991764	0.97817	0.886915	0.876097	0.874557	0.893422	0.878156	0.911646
C1-3	0.998398	0.999342	1	0.92319	0.933313	0.929153	0.94986	0.930264	0.938019	0.974883	0.964169	0.957658	0.865564	0.871001	0.876312	0.900035	0.906636	0.908125	0.984187	0.993746	0.981567	0.892701	0.88186	0.879674	0.898728	0.883825	0.916616
C2-1	0.936912	0.917264	0.92319	1	0.998413	0.998619	0.990846	0.997882	0.993092	0.976985	0.984532	0.989108	0.98651	0.988464	0.989963	0.989746	0.990944	0.991373	0.971894	0.949524	0.971653	0.971091	0.971467	0.958178	0.978509	0.974728	0.981577
C2-2	0.946767	0.927259	0.933313	0.998413	1	0.996863	0.991459	0.997613	0.993001	0.979302	0.985423	0.989871	0.982004	0.983618	0.985439	0.987538	0.988833	0.989653	0.978487	0.959228	0.979187	0.972775	0.970434	0.957677	0.976882	0.972538	0.982053
C2-3	0.940861	0.923614	0.929153	0.998619	0.996863	1	0.994095	0.996638	0.995451	0.980611	0.987314	0.989711	0.979305	0.981967	0.984143	0.986425	0.988458	0.988381	0.972517	0.950884	0.971391	0.967927	0.967618	0.956422	0.976541	0.97207	0.979551
C3-1	0.95935	0.944774	0.94986	0.990846	0.991459	0.994095	1	0.99486	0.999071	0.984926	0.98842	0.987819	0.959922	0.963051	0.967122	0.981589	0.984588	0.984269	0.981994	0.965775	0.980799	0.961326	0.958878	0.950318	0.97582	0.96964	0.980714
C3-2	0.944083	0.924212	0.930264	0.997882	0.997613	0.996638	0.99486	1	0.996742	0.97809	0.984805	0.988874	0.981471	0.983115	0.985345	0.991309	0.992543	0.993028	0.976825	0.956024	0.977113	0.969851	0.96986	0.956812	0.981776	0.977722	0.985458
C3-3	0.949077	0.932325	0.938019	0.993092	0.993001	0.995451	0.999071	0.996742	1	0.979835	0.985124	0.985687	0.966857	0.969364	0.973195	0.985838	0.988178	0.987862	0.976501	0.95737	0.975735	0.965519	0.963922	0.954599	0.979721	0.974666	0.983271
CK1-1	0.98003	0.972921	0.974883	0.976985	0.979302	0.980611	0.984926	0.97809	0.979835	1	0.998756	0.995895	0.945235	0.94886	0.952989	0.963432	0.967398	0.968371	0.991395	0.982676	0.988059	0.946517	0.943845	0.937837	0.957004	0.947572	0.966076
CK1-2	0.971214	0.961479	0.964169	0.984532	0.985423	0.987314	0.98842	0.984805	0.985124	0.998756	1	0.99832	0.958508	0.961569	0.965196	0.972852	0.976136	0.976938	0.988265	0.975764	0.985218	0.954395	0.953292	0.946032	0.965355	0.957319	0.972615
CK1-3	0.966662	0.954172	0.957658	0.989108	0.989871	0.989711	0.987819	0.988874	0.985687	0.995895	0.99832	1	0.9688	0.971197	0.973639	0.977673	0.980232	0.981462	0.98828	0.974114	0.985943	0.957497	0.957576	0.947377	0.968038	0.960878	0.974999
CK2-1	0.884689	0.858517	0.865564	0.98651	0.982004	0.979305	0.959922	0.981471	0.966857	0.945235	0.958508	0.9688	1	0.999442	0.999036	0.986744	0.984927	0.986288	0.936289	0.904956	0.936647	0.965245	0.971366	0.953762	0.971814	0.972116	0.970946
CK2-2	0.889323	0.86418	0.871001	0.988464	0.983618	0.981967	0.963051	0.983115	0.969364	0.94886	0.961569	0.971197	0.999442	1	0.999409	0.98754	0.986182	0.987339	0.939482	0.908714	0.939488	0.966526	0.971479	0.954141	0.972792	0.9726	0.972059
CK2-3	0.893983	0.86973	0.876312	0.989963	0.985439	0.984143	0.967122	0.985345	0.973195	0.952989	0.965196	0.973639	0.999036	0.999409	1	0.990766	0.989426	0.990523	0.94291	0.912556	0.942755	0.970398	0.974793	0.958835	0.977164	0.976827	0.976421
CK3-1	0.915588	0.894145	0.900035	0.989746	0.987538	0.986425	0.981589	0.991309	0.985838	0.963432	0.972852	0.977673	0.986744	0.98754	0.990766	1	0.99968	0.999701	0.957125	0.930812	0.957149	0.980521	0.981042	0.96987	0.993051	0.992347	0.993193
CK3-2	0.92138	0.900934	0.906636	0.990944	0.988833	0.988458	0.984588	0.992543	0.988178	0.967398	0.976136	0.980232	0.984927	0.986182	0.989426	0.99968	1	0.999708	0.960851	0.935509	0.960695	0.980808	0.98095	0.970514	0.99317	0.992025	0.993841
CK3-3	0.923051	0.902615	0.908125	0.991373	0.989653	0.988381	0.984269	0.993028	0.987862	0.968371	0.976938	0.981462	0.986288	0.987339	0.990523	0.999701	0.999708	1	0.962639	0.937591	0.962367	0.979963	0.980353	0.96923	0.99271	0.991293	0.993635
T1-1	0.990966	0.98145	0.984187	0.971894	0.978487	0.972517	0.981994	0.976825	0.976501	0.991395	0.988265	0.98828	0.936289	0.939482	0.94291	0.957125	0.960851	0.962639	1	0.996098	0.999011	0.943837	0.937538	0.928777	0.950738	0.940693	0.963537
T1-2	0.997877	0.991764	0.993746	0.949524	0.959228	0.950884	0.965775	0.956024	0.95737	0.982676	0.975764	0.974114	0.904956	0.908714	0.912556	0.930812	0.935509	0.937591	0.996098	1	0.995353	0.921569	0.912385	0.905342	0.926212	0.913873	0.942508
T1-3	0.989533	0.97817	0.981567	0.971653	0.979187	0.971391	0.980799	0.977113	0.975735	0.988059	0.985218	0.985943	0.936647	0.939488	0.942755	0.957149	0.960695	0.962367	0.999011	0.995353	1	0.947166	0.939609	0.930685	0.950931	0.941352	0.964127
T2-1	0.906664	0.886915	0.892701	0.971091	0.972775	0.967927	0.961326	0.969851	0.965519	0.946517	0.954395	0.957497	0.965245	0.966526	0.970398	0.980521	0.980808	0.979963	0.943837	0.921569	0.947166	1	0.993365	0.990005	0.984708	0.985299	0.987456
T2-2	0.896789	0.876097	0.88186	0.971467	0.970434	0.967618	0.958878	0.96986	0.963922	0.943845	0.953292	0.957576	0.971366	0.971479	0.974793	0.981042	0.98095	0.980353	0.937538	0.912385	0.939609	0.993365	1	0.996943	0.989054	0.990276	0.989058
T2-3	0.89235	0.874557	0.879674	0.958178	0.957677	0.956422	0.950318	0.956812	0.954599	0.937837	0.946032	0.947377	0.953762	0.954141	0.958835	0.96987	0.970514	0.96923	0.928777	0.905342	0.930685	0.990005	0.996943	1	0.984162	0.985114	0.983945
T3-1	0.912505	0.893422	0.898728	0.978509	0.976882	0.976541	0.97582	0.981776	0.979721	0.957004	0.965355	0.968038	0.971814	0.972792	0.977164	0.993051	0.99317	0.99271	0.950738	0.926212	0.950931	0.984708	0.989054	0.984162	1	0.999178	0.998509
T3-2	0.898778	0.878156	0.883825	0.974728	0.972538	0.97207	0.96964	0.977722	0.974666	0.947572	0.957319	0.960878	0.972116	0.9726	0.976827	0.992347	0.992025	0.991293	0.940693	0.913873	0.941352	0.985299	0.990276	0.985114	0.999178	1	0.996796
T3-3	0.929679	0.911646	0.916616	0.981577	0.982053	0.979551	0.980714	0.985458	0.983271	0.966076	0.972615	0.974999	0.970946	0.972059	0.976421	0.993193	0.993841	0.993635	0.963537	0.942508	0.964127	0.987456	0.989058	0.983945	0.998509	0.996796	1
